# Supplementary material for: Severe pediatric hypocalcemia in Vietnam: etiologic profile, clinical outcomes and risk factors in 246 cases
Source: Front Endocrinol (Lausanne). 2026 Feb 2;17:1701713. doi: 10.3389/fendo.2026.1701713 (PMC12907212; doi:10.3389/fendo.2026.1701713)
Supplement: Supplementary file 1 [file Table1.xlsx]

## Sheet: Sheet1
#	Test	Age group	Normal range (Male)	Normal range (Female)	Unit	Notes
1	Albumin	0 – <15 d	34 – 47	34 – 47	g/L
		15 d – <1 yr	30 – 53	30 – 53
		1 – 8 yr	41 – 52	41 – 52
		8 – 15 yr	43 – 54	43 – 54
		15 – <19 yr	44 – 57	41 – 56
2	Total protein	1 – 30 d	41 – 63	41 – 63	g/L
		31 – 182 d	44 – 67	44 – 67
		183 – 365 d	55 – 79	55 – 79
		1 – 18 yr	57 – 80	57 – 80
3	Total calcium	0 – <1 yr	2.16 – 2.74	2.16 – 2.74	mmol/L
		1 – <19 yr	2.31 – 2.64	2.31 – 2.64
4	Ionsied calcium	3 – 24 h	1.07 – 1.27	1.07 – 1.27	mmol/L
		24 – 48 h	1.00 – 1.17	1.00 – 1.17
		> 48 h	1.12 – 1.23	1.12 – 1.23
5	Magnesium	0 – 6 d	0.48 – 1.05	0.48 – 1.05	mmol/L
		7 d – 2 yr	0.65 – 1.05	0.65 – 1.05
		2 – 14 yr	0.60 – 0.95	0.60 – 0.95
6	Phosphate	0 – <15 d	1.76 – 3.37	1.76 – 3.37	mmol/L
		15 d – <1 yr	1.46 – 2.66	1.46 – 2.66
		1 – <5 yr	1.36 – 2.16	1.36 – 2.16
		5 – <13 yr	1.06 – 1.96	1.26 – 1.86
		16 – <19 yr	0.96 – 1.56	0.96 – 1.56
7	Alkaline phosphatase	1 – 30 d	75 – 316	48 – 406	U/L
		1 mo – 1 yr	82 – 383	124 – 341
		1 – 3 yr	104 – 345	108 – 317
		4 – 6 yr	93 – 309	96 – 297
		7 – 9 yr	86 – 315	69 – 325
		10 – 12 yr	42 – 362	51 – 332
		13 – 15 yr	74 – 390	74 – 390
		16 – 18 yr	52 – 171	52 – 171
8	Parathyroid hormone (PTH)	0 – <1 mo	6.59 – 59.35	6.59 – 59.35	pg/mL
		1 – <12 mo	8.48 – 61.23	8.48 – 61.23
		1 – <11 yr	11.3 – 59.35	11.3 – 59.35
		11 – <19 yr	15.1 – 67.82	15.1 – 67.82
9	Glusose	Neonate – day 1	2.2 – 3.3	2.2 – 3.3	mmol/L
		Neonate > 1 day	2.8 – 5.0	2.8 – 5.0
		Children	3.3 – 5.5	3.3 – 5.5
10	25-hydroxy-vitamin D	Children (Deficiency)	< 15	< 15	ng/mL	1 ng/mL ≈ 2.496 nmol/L
		Children (Insufficiency)	15 – < 20	15 – < 20
		Children (Sufficiency)	20 – 100	20 – 100
